# Supplementary material for: Anosmia Testing as Early Detection of SARS-CoV-2 Positivity; A Prospective Study under Screening Conditions
Source: Life (Basel). 2022 Jun 28;12(7):968. doi: 10.3390/life12070968 (PMC9319241; doi:10.3390/life12070968)
Supplement: Supplementary file 1 [file life-12-00968-s001.zip]

Archive with 1 entries (1 files):
- life-1778144-supplementary.pdf
